# Supplementary material for: Safety and Survival Outcomes of Liver Resection following Triple Combination Conversion Therapy for Initially Unresectable Hepatocellular Carcinoma
Source: Cancers (Basel). 2023 Dec 17;15(24):5878. doi: 10.3390/cancers15245878 (PMC10741919; doi:10.3390/cancers15245878)
Supplement: Supplementary file 1 [file cancers-15-05878-s001.zip]

Archive with 1 entries (1 files):
- cancers-2695455-supplementary.pdf
